# Supplementary material for: Machine Learning Helps Identify CHRONO as a Circadian Clock Component
Source: PLoS Biol. 2014 Apr 15;12(4):e1001840. doi: 10.1371/journal.pbio.1001840 (PMC3988006; doi:10.1371/journal.pbio.1001840)
Supplement: Table S2 — Excel file containing feature metrics for the top 1,000 genes as assessed by evidence factor ranks. The ranking of these gene obtained using the Gaussian and Flexible Naïve Bayes classifiers are also reported. (XLS) [file pbio.1001840.s010.xls]

## Sheet: EvidenceFactorRankedFeatureSpac
Homologene ID	Mus Musculus Symbol	Human Symbol	Cycling Metric	RNAi Disturbance Metric	Interaction Metric	Ubiquity Metric	Homologue Metric	EvidenceFactorRank	Flexible Naïve Bayes Rank	Gaussian Naïve Bayes Rank
910	Arntl	ARNTL	80.3772	3.53801	2	33	1	1	1	7
7042	Cry1	CRY1	99.0406	1.93111	3	24	0	2	4	2
7886	Per3	PER3	77.2916	2.88469	2	23	0	3	3	8
23324	Nr1d1	NR1D1	83.9897	4.37786	3	30	0	4	9	6
3763	Nr1d2	NR1D2	107.18	1.70456	2	35	0	5	6	1
21051	Rorc	RORC	76.8313	3.86154	0	17	0	6	7	9
7885	Per2	PER2	98.838	2.10943	1	30	0	7	5	3
3603	Clock	CLOCK	49.7425	4.76451	3	35	1	8	8	14
11852	Tars	TARS	42.3473	0.900813	5	48	1	9	50	30
1887	Npas2	NPAS2	61.9247	1.80325	1	14	0	10	2	11
3928	Nfil3	NFIL3	39.7489	1.51942	5	19	0	11	48	38
31152	Wee1	WEE1	55.0477	2.24179	0	28	1	12	33	13
386	Psen2	PSEN2	47.7974	2.16695	2	25	0	13	15	28
4851	Clpx	CLPX	48.5175	2.02421	1	42	1	14	32	26
2990	Bnip3	BNIP3	55.4975	1.41363	1	44	0	15	53	12
11743	Hdac11	HDAC11	28.2984	3.97763	6	36	1	16	10	62
79670	Gm129	C1orf51	52.198	1.63924	1	15	0	17	30	20
31140	Tef	TEF	95.1265	1.51141	0	49	0	18	49	4
56594	Rora	RORA	22.122	1.36021	7	24	0	19	14	79
4310	Caprin1	CAPRIN1	31.3466	2.14012	5	57	1	20	38	78
9283	Ubxn1	UBXN1	49.5051	1.9002	NA	41	1	21	12	22
20860	Bdh1	BDH1	35.8518	2.67143	2	35	1	22	24	84
2453	Tspan4	TSPAN4	75.7198	1.06862	0	33	0	23	56	10
8935	Dlgap4	DLGAP4	42.1124	5.17632	2	39	0	24	19	34
4122	Syt1	SYT1	27.7739	1.67344	5	22	1	25	69	134
70874	D0H4S114	NREP	45.9764	1.28	4	NA	0	26	45	29
7221	Tardbp	TARDBP	54.2932	0.785287	0	62	1	27	109	15
2587	Ptp4a1	PTP4A1	43.6895	0.599099	2	57	1	28	92	41
9400	Insig2	INSIG2	40.7994	1.28327	4	38	0	29	142	42
838	Vcam1	VCAM1	40.2596	1.47458	3	35	0	30	84	49
2893	St3gal5	ST3GAL5	53.9799	1.0907	0	24	0	31	212	16
56741	Pppde1	PPPDE1	50.1483	0.428181	1	30	1	32	100	23
74501	Ifitm1	IFITM1	40.9999	2.51116	1	20	0	33	68	53
11345	Adck3	ADCK3	51.1445	4.5181	0	31	0	34	18	17
83295	Sorbs2	SORBS2	22.0858	3.09445	5	42	0	35	97	181
4201	Nampt	NAMPT	53.1642	0.986912	0	34	0	36	153	19
1035	Dbp	DBP	92.3692	0.602932	0	25	0	37	54	5
18162	Phf17	PHF17	41.1172	1.73562	1	47	0	38	213	51
37258	Cbs	CBS	34.7796	1.58716	2	27	1	39	143	112
10004	Lrrc8d	LRRC8D	26.617	2.27662	5	47	0	40	63	121
35258	Tshz2	TSHZ2	29.2058	1.22444	5	21	0	41	191	114
1180	Hspb1	HSPB1	48.3865	1.25218	NA	26	0	42	20	27
40654	Exoc4	EXOC4	16.8898	2.65068	6	31	1	43	73	192
6916	Coq10b	COQ10B	50.0823	0.669404	0	27	1	44	233	24
20994	Dhrs3	DHRS3	38.9784	4.17531	1	42	0	45	21	50
69318	Arrdc3	ARRDC3	31.8785	2.3544	3	50	1	46	62	115
130007	Slc16a12	SLC16A12	45.2878	0.184397	1	22	1	47	83	37
55953	Ndrg1	NDRG1	40.6338	0.923995	2	52	0	48	448	54
36149	Anxa7	ANXA7	39.9914	1.19219	1	62	1	49	161	67
32275	Serbp1	SERBP1	15.0245	0.71455	7	61	1	50	99	144
82429	Iqsec1	IQSEC1	7.38386	2.67324	7	30	1	51	93	161
57125	Lman2l	LMAN2L	34.3955	3.16102	1	27	0	52	117	106
8622	Ethe1	ETHE1	37.9065	2.53015	NA	21	1	53	11	74
130120	Hist1h2bg	HIST1H2BC	39.7203	2.96208	0	34	0	54	169	58
3303	Grb14	GRB14	29.4979	2.84365	3	21	0	55	42	183
9503	Rnf141	RNF141	33.3258	1.65586	4	40	0	56	193	87
2441	Thrsp	THRSP	42.6964	4.91088	0	21	0	57	36	36
725	Por	POR	35.919	2.89739	0	42	1	58	134	89
37358	Gstt2	GSTT2B	34.6349	1.21698	3	21	0	59	194	103
38145	Eci2	ECI2	45.3956	1.36721	NA	36	0	60	22	35
11077	Zfand3	ZFAND3	19.0878	1.82496	6	50	0	61	183	175
56557	Snw1	SNW1	24.2254	3.67634	2	28	1	62	41	362
3098	Usp2	USP2	44.4979	1.18603	0	33	0	63	214	39
2281	St6gal1	ST6GAL1	40.6679	0.505689	2	25	0	64	187	61
62431	Pnpla7	PNPLA7	40.9182	0.752868	1	33	1	65	403	60
1431	Ctgf	CTGF	34.8652	1.47655	2	30	0	66	176	110
8868	Zeb2	ZEB2	11.5954	1.5883	7	45	0	67	216	155
23246	Abhd6	ABHD6	37.0315	1.99551	1	23	0	68	70	92
3879	Grk5	GRK5	31.994	4.48531	3	21	1	69	17	94
27781	Dtx4	DTX4	38.9381	5.67112	NA	21	1	70	13	43
4880	Glo1	GLO1	32.4346	2.61017	1	45	1	71	168	149
3171	Gda	GDA	43.1516	0.781539	0	25	1	72	369	48
22933	Azin1	AZIN1	33.0604	2.00342	2	54	0	73	242	133
11137	Slc44a1	SLC44A1	35.5343	0.643842	2	31	1	74	166	108
56706	Mthfd1l	MTHFD1L	30.2827	1.84526	4	38	0	75	111	123
5237	Pxmp4	PXMP4	33.6004	1.15349	3	25	0	76	219	116
3801	Runx1t1	RUNX1T1	24.7485	0.989097	5	30	0	77	390	194
8553	Klf15	KLF15	37.2037	1.56331	1	30	0	78	148	91
5794	Hacl1	HACL1	39.88	1.40729	0	21	1	79	586	71
9114	Bri3	BRI3	33.481	1.76029	1	27	1	80	294	158
55553	Actn1	ACTN1	27.9029	1.97286	2	42	1	81	160	282
3038	Fkbp5	FKBP5	43.1826	1.01974	0	37	0	82	523	44
37976	Vps4b	VPS4B	29.1724	2.02696	2	31	1	83	113	252
88575	Chka	CHKA	36.0321	2.89661	0	36	0	84	127	90
12921	Nrg4	NRG4	43.578	0.967629	0	15	0	85	505	47
104035	Tsc22d3	TSC22D3	38.8407	1.97069	0	29	0	86	175	75
9924	Pid1	PID1	32.9557	2.07867	4	NA	0	87	108	95
27071	Fam76a	FAM76A	29.946	1.29635	3	40	1	88	227	191
2228	S100a10	S100A10	28.5294	2.06541	3	44	0	89	105	203
227	Pnp	PNP	36.8118	1.5481	NA	48	1	90	34	81
9954	Mreg	MREG	41.3088	0.612693	1	16	0	91	435	66
38271	Lsm6	LSM6	8.97009	4.46861	7	33	1	92	29	102
6997	Fpgs	FPGS	34.849	1.72771	0	39	1	93	828	118
68496	Tuba4a	TUBA4A	33.758	3.1301	0	39	0	94	408	113
56949	Atl2	ATL2	40.4508	0.901812	0	42	1	95	1281	65
4583	Tnfaip2	TNFAIP2	32.7142	1.37947	3	37	0	96	201	126
86986	Nedd4l	NEDD4L	23.7262	3.61767	2	44	0	97	81	359
3560	Homer2	HOMER2	31.2376	2.4526	1	23	1	98	103	212
7661	Ccrn4l	CCRN4L	27.5761	1.48054	4	43	1	99	250	185
49610	Eif5	EIF5	23.1842	2.96052	2	57	1	100	209	455
37482	Slc37a4	SLC37A4	40.1852	1.46742	NA	33	0	101	51	57
13092	Foxp1	FOXP1	23.9381	2.08957	3	31	1	102	96	397
10018	Tmem33	TMEM33	33.2573	1.54815	1	50	1	103	736	153
4002	Pigk	PIGK	32.2262	1.66376	1	36	1	104	382	184
12219	Ccny	CCNY	31.4216	1.79011	1	37	1	105	286	200
40982	Rnf144a	RNF144A	29.0484	1.27861	3	27	1	106	215	233
56428	Ppm1a	PPM1A	29.8401	2.33451	2	41	0	107	129	209
38217	Blcap	BLCAP	25.3324	1.64506	2	43	1	108	437	442
11526	Creld2	CRELD2	33.5578	1.43593	1	32	1	109	514	157
83495	Smagp	SMAGP	49.4937	0.450195	NA	NA	0	110	31	25
38058	Dnajb6	DNAJB6	37.8762	1.06243	0	50	1	111	809	82
3808	Cebpd	CEBPD	28.1079	1.60286	3	20	0	112	151	268
11155	Slc39a8	SLC39A8	32.7399	1.14344	2	29	0	113	338	170
3938	Ppp1r3c	PPP1R3C	39.8236	1.35718	0	27	0	114	695	70
141	Gldc	GLDC	33.5092	1.2962	1	29	1	115	619	165
23813	Slc45a3	SLC45A3	33.9965	1.61071	1	31	0	116	464	147
262	Ppox	PPOX	25.791	3.44363	0	28	1	117	247	371
37878	Timm8a1	TIMM8A	34.7795	0.623754	2	29	0	118	367	125
32171	Snx10	SNX10	34.7756	1.22936	1	49	0	119	1015	122
74291	Rasl11b	RASL11B	25.2659	1.75638	4	34	0	120	249	246
6469	Acss2	ACSS2	35.0573	0.786916	1	41	1	121	807	124
21385	Wwp1	WWP1	27.7693	1.32494	2	53	1	122	678	319
148	Gss	GSS	24.1498	2.03237	2	39	1	123	229	511
10834	2310035C23Rik	KIAA1468	28.9918	2.49472	4	NA	0	124	115	151
4624	Mad2l2	MAD2L2	38.5794	1.316	0	28	0	125	434	80
19481	Inca1	INCA1	41.7387	1.39102	0	NA	0	126	603	55
8914	Lpgat1	LPGAT1	25.0452	1.66989	3	45	0	127	346	345
41031	Leprotl1	LEPROTL1	34.5067	1.441	1	39	0	128	728	131
4383	Manf	MANF	22.7655	1.64115	3	45	1	129	368	480
1884	Nov	NOV	34.7414	1.37015	1	25	0	130	511	139
3539	Arhgap29	ARHGAP29	16.2119	2.15554	5	40	0	131	314	357
40623	Marcks	MARCKS	25.3585	2.0768	2	50	0	132	309	394
31257	Magi1	MAGI1	10.6857	3.88605	6	31	0	133	64	210
1024	Cxadr	CXADR	20.2757	3.64066	2	33	0	134	89	610
4996	Tmed5	TMED5	33.4234	1.03095	1	41	1	135	1074	160
41762	Tspan17	TSPAN17	20.8723	2.38218	3	42	1	136	185	542
12728	BC004004	C6orf89	34.2329	1.08685	2	NA	0	137	659	143
1953	Pde4b	PDE4B	26.8006	1.66959	2	40	0	138	306	354
2695	Nipsnap1	NIPSNAP1	22.696	3.00927	2	41	0	139	224	503
68444	Sco2	SCO2	41.7463	0.12996	1	NA	0	140	248	59
35606	Ces1d	NA	46.1897	NA	NA	NA	0	141	16	32
56580	Gys2	GYS2	51.0709	2.41772	0	8	0	142	145	21
1227	Ak2	AK2	31.6717	1.21226	1	42	1	143	798	206
3626	Dapk1	DAPK1	24.3737	1.74305	3	31	0	144	217	399
100946	Slc30a10	SLC30A10	33.9708	0.575021	2	14	0	145	751	167
34981	4933403F05Rik	FAM210A	34.2325	1.9538	1	NA	0	146	424	145
20437	Col4a1	COL4A1	37.7083	0.69714	1	48	0	147	416	85
7856	Myo1b	MYO1B	27.7396	1.05995	2	44	1	148	597	328
8106	Ahsa1	AHSA1	30.0806	1.5635	1	46	1	149	575	249
34378	Adck5	ADCK5	32.3437	2.13601	0	33	1	150	345	178
121676	Ugp2	UGP2	33.215	1.56625	0	38	1	151	1109	164
7317	Sh3pxd2a	SH3PXD2A	17.651	1.1893	5	19	0	152	980	441
1284	Auh	AUH	23.1516	1.63721	2	37	1	153	481	664
11629	Mlf1ip	MLF1IP	6.93126	1.17759	7	21	0	154	699	216
129218	Nap1l1	NAP1L1	29.095	0.69016	4	59	1	155	359	163
5356	Ppa1	PPA1	30.8494	1.07924	2	57	0	156	510	205
55776	Slc4a4	SLC4A4	27.2774	1.28655	4	33	0	157	291	201
10899	Crot	CROT	27.1928	1.78028	1	35	1	158	405	386
9204	Arhgef26	ARHGEF26	38.5489	1.6143	NA	NA	0	159	35	76
68185	Fmo5	FMO5	34.552	2.22932	0	28	0	160	371	128
2027	Ppm1b	PPM1B	27.3932	2.33773	1	40	1	161	246	335
56466	Cry2	CRY2	28.6287	1.25248	2	21	0	162	90	257
32754	Arhgap24	ARHGAP24	26.7649	1.31495	4	25	0	163	265	232
931	Klf9	KLF9	23.495	1.66639	4	36	0	164	381	302
22882	Trim2	TRIM2	36.5833	1.41876	0	43	0	165	684	96
82403	Ankrd17	ANKRD17	13.4166	2.59845	5	52	0	166	648	384
86842	Mettl7a1	METTL7A	35.0566	1.49935	NA	30	0	167	55	105
37357	Gstm4	GSTM4	21.874	2.65957	2	16	0	168	230	849
41609	Uxs1	UXS1	18.0121	2.60976	4	23	1	169	221	543
41212	Iws1	IWS1	13.0688	1.65453	5	39	1	170	958	509
4979	Ccni	CCNI	24.3706	1.88771	2	50	0	171	485	485
2196	Rgs16	RGS16	30.2402	1.88067	1	26	0	172	267	260
12345	Cmtm8	CMTM8	32.4794	0.785966	2	23	0	173	392	189
100724	Rdh11	RDH11	31.646	1.61905	1	40	0	174	507	197
52092	Ubr3	UBR3	29.33	0.0747708	4	37	1	175	207	171
5783	Atp6v1d	ATP6V1D	25.3324	2.86792	0	48	1	176	740	410
7515	Reps1	REPS1	22.0695	1.62713	2	42	1	177	666	782
7495	Pter	PTER	21.4924	1.81634	2	28	1	178	348	951
27862	Atp11c	ATP11C	33.9517	1.08426	1	25	0	179	842	162
75314	Hnrpdl	HNRPDL	39.8832	0.702862	NA	57	0	180	149	63
32254	Arhgef18	ARHGEF18	4.56069	1.61597	7	19	0	181	720	214
5430	Ddx46	DDX46	26.4632	2.04811	1	42	1	182	332	398
41731	Afmid	AFMID	31.0113	2.01394	NA	26	1	183	26	195
200	Lpl	LPL	40.2034	0.558517	0	40	0	184	1601	68
20616	Psmb10	PSMB10	22.0711	3.77829	1	23	0	185	119	602
8581	1110067D22Rik	LGALSL	39.5769	1.32374	NA	NA	0	186	79	69
1923	P2rx4	P2RX4	25.5831	2.91289	1	33	0	187	255	400
121858	Camk1d	CAMK1D	24.6093	1.64916	2	37	0	188	512	516
9189	Sipa1l1	SIPA1L1	14.1866	1.23346	6	35	0	189	738	272
7672	Cnp	CNP	29.687	1.05348	2	39	0	190	639	255
38129	Cd164	CD164	23.4422	1.59058	4	44	0	191	503	294
4965	Stip1	STIP1	24.8683	3.09474	0	51	1	192	1033	415
16811	Crocc	CROCC	23.006	3.71489	0	15	1	193	386	623
33641	Zfp597	ZNF597	12.4692	2.59263	5	25	0	194	352	490
68464	Hsp90aa1	HSP90AA1	29.7311	0.758325	4	54	0	195	876	148
48509	Fam107a	FAM107A	29.3082	1.86451	1	21	0	196	387	318
2826	Adam23	ADAM23	13.2808	1.91605	5	22	0	197	509	552
1282	Atp6v1e1	ATP6V1E1	22.5444	1.29331	3	57	1	198	730	523
43710	Leo1	LEO1	34.6837	0.873003	NA	30	1	199	122	120
9142	Ahctf1	AHCTF1	33.5191	6.65389	0	35	0	200	5874	64
14924	Galnt10	GALNT10	2.95352	1.53445	7	23	1	201	934	204
69006	Elovl3	ELOVL3	54.46	0.968808	0	3	0	202	2661	18
22068	Vps13a	VPS13A	26.0547	1.57827	1	29	1	203	516	520
85917	Cyp2a5	CYP2A13	47.8348	0.223946	2	6	0	204	271	31
1352	Cda	CDA	24.4166	1.33157	3	14	0	205	656	534
38251	Sumo3	SUMO3	26.8095	1.57677	1	44	1	206	722	413
21744	Ak3	AK3	20.6259	1.65602	2	40	1	207	702	1016
1906	Odc1	ODC1	25.261	2.25634	1	57	1	208	480	465
10582	Leprot	LEPROT	29.1072	2.81261	NA	44	0	209	43	207
11456	Elovl6	ELOVL6	22.2234	1.18386	3	35	1	210	608	598
2108	Psmd11	PSMD11	30.8694	8.1003	0	45	1	211	1671	52
2813	C80913	URI1	25.8003	1.24876	2	37	0	212	663	454
41405	Aqp9	AQP9	20.665	2.61957	2	23	0	213	205	944
20576	Pdk1	PDK1	21.3183	1.75543	3	43	0	214	438	588
6787	BC016495	C9orf95	32.6839	0.550818	2	NA	1	215	556	188
2096	Psmc2	PSMC2	26.6049	5.71263	1	55	1	216	410	156
32570	Gramd3	GRAMD3	16.4762	1.38767	5	35	0	217	859	405
55497	Ppp3ca	PPP3CA	14.2145	1.25934	5	41	1	218	1435	493
41149	Gde1	GDE1	29.4026	1.40761	1	41	1	219	914	281
52105	4932438A13Rik	KIAA1109	25.9579	3.61876	NA	NA	1	220	23	301
56097	Gpd1l	GPD1L	27.6321	1.36369	2	25	0	221	301	366
36085	Fkbp4	FKBP4	33.134	1.37724	0	46	1	222	1719	166
4526	Enpp2	ENPP2	20.5783	4.36826	2	50	0	223	137	420
1966	Per1	PER1	26.4406	3.95126	0	25	0	224	25	238
2527	Usf2	USF2	24.8651	1.52915	2	31	0	225	474	529
11072	9430023L20Rik	C12orf44	17.3987	3.84318	2	NA	1	226	173	1006
40496	Mcm4	MCM4	12.1941	2.22444	5	26	1	227	370	535
11824	Zc3h12a	ZC3H12A	34.2536	0.804913	1	16	0	228	1306	174
7774	Hp1bp3	HP1BP3	28.434	1.72932	1	47	0	229	693	315
6760	Riok2	RIOK2	26.5338	0.863594	2	35	1	230	557	427
22649	Lin7c	LIN7C	20.8654	3.00003	1	37	1	231	470	838
20574	Pbx1	PBX1	3.86129	1.07378	8	45	1	232	1534	97
75045	Pnkd	PNKD	26.6597	1.34859	2	40	0	233	495	380
3749	Cryzl1	CRYZL1	23.4363	1.63395	2	27	0	234	415	708
7965	Sdc3	SDC3	5.08686	1.39424	7	43	0	235	1075	186
10902	Trib3	TRIB3	29.2636	1.63901	1	26	0	236	561	312
1384	Clta	CLTA	9.7795	4.86373	6	51	1	237	218	154
23523	Prex2	PREX2	27.6888	0.821675	4	19	0	238	422	229
86882	Fmo2	FMO2	47.2259	1.69561	0	10	0	239	239	33
9423	Pdgfc	PDGFC	24.1498	1.55785	2	31	0	240	442	595
52329	Syne1	SYNE1	26.6841	0.763049	2	27	1	241	466	450
69180	Wwc1	WWC1	12.2114	1.55314	5	20	1	242	1010	675
9292	Gmnn	GMNN	23.5723	2.99289	1	27	0	243	289	584
22867	Dcun1d4	DCUN1D4	32.9743	0.5365	1	29	1	244	800	193
9266	Lpin1	LPIN1	28.4093	0.670049	3	37	0	245	432	254
722	Polr2b	POLR2B	22.8188	1.28388	2	52	1	246	1377	721
41617	Hsd3b7	HSD3B7	37.8116	0.677194	0	35	0	247	704	88
3475	Etf1	ETF1	20.9183	3.73161	0	44	1	248	465	633
16887	Nop16	NOP16	33.7481	1.2101	NA	32	0	249	147	138
81810	Sin3b	SIN3B	32.0292	1.71715	0	44	0	250	1050	190
13108	Zkscan17	ZNF496	24.6334	3.2794	0	32	0	251	562	449
121650	Csnk1g3	CSNK1G3	22.8188	1.38674	2	32	1	252	647	780
9019	Tab2	TAB2	26.5955	1.90317	1	40	0	253	496	411
48437	Dyrk2	DYRK2	18.1529	1.64194	3	23	1	254	492	1185
31061	Atf2	ATF2	23.2319	1.25121	4	37	0	255	741	333
20722	Wnt9a	WNT9A	23.0036	3.52596	0	14	0	256	729	697
40873	Anapc4	ANAPC4	9.32687	2.54649	5	39	1	257	760	517
56955	Pim3	PIM3	32.4114	4.81726	NA	54	0	258	27	86
7863	Nfkbia	NFKBIA	28.0591	2.12934	0	38	1	259	599	325
4789	Cgrrf1	CGRRF1	36.2132	0.807012	0	26	0	260	762	111
7410	Amacr	AMACR	24.8902	0.493642	3	27	1	261	458	464
126	Galt	GALT	31.0229	1.21839	0	38	1	262	1455	240
68166	Aqp8	AQP8	32.0057	0.641475	1	14	1	263	1152	258
10706	Scyl3	SCYL3	15.9311	2.82246	2	26	1	264	331	1735
4300	Pak4	PAK4	24.1498	3.30242	0	27	0	265	476	510
69400	Col27a1	COL27A1	29.1492	1.57104	1	16	0	266	831	353
32284	Plekha8	PLEKHA8	19.7304	1.70086	3	17	0	267	391	1050
55873	Abcd2	ABCD2	26.8286	1.95424	0	23	1	268	590	472
8120	Ddah1	DDAH1	26.1725	0.469628	2	36	1	269	583	476
85949	Gm13654	RPS6	14.359	3.63807	2	56	1	270	396	1181
2362	Srp54a	SRP54	18.2357	3.18399	1	46	1	271	819	1116
31404	Gm15453	RBM3	34.2911	0.437554	1	35	0	272	1021	150
5062	Hspa13	HSPA13	23.6882	1.09902	3	42	0	273	763	466
23130	Brwd1	BRWD1	24.9868	2.49316	0	44	1	274	940	482
3922	Mycn	MYCN	23.7962	1.48357	2	22	0	275	467	735
68773	Nup62	NUP62	29.1136	5.31206	0	51	1	276	635	132
4658	Hyou1	HYOU1	14.1263	3.30383	2	27	1	277	321	1781
49713	Tns3	TNS3	15.5663	3.46071	2	18	0	278	304	1608
7988	Ube3a	UBE3A	19.0236	1.23218	3	52	1	279	1310	922
4168	Ptpru	PTPRU	2.47399	2.12902	7	32	0	280	651	180
6	Acat1	ACAT1	22.5836	2.40418	1	48	1	281	610	716
38157	Ppp2r5b	PPP2R5B	19.6804	1.7128	4	38	0	282	469	478
12698	Ddit4l	DDIT4L	28.1219	0.78393	2	14	0	283	879	412
55520	Fmo1	FMO1	45.1502	1.15239	1	12	0	284	258	40
32567	Ndel1	NDEL1	31.3013	1.12266	0	49	1	285	2157	225
82444	Hs3st4	HS3ST4	2.39319	2.73927	8	NA	0	286	593	93
1624	Hspa4	HSPA4	25.5302	1.71745	1	50	0	287	1114	500
712	Pdhb	PDHB	23.9002	0.875339	2	55	1	288	1764	618
4194	Arl4a	ARL4A	24.9719	0.661794	2	37	1	289	968	562
75274	Cyp2s1	CYP2S1	18.9828	2.76052	1	25	1	290	411	1414
115684	Akr1c19	NA	37.2418	NA	NA	14	0	291	28	83
39318	Phgdh	PHGDH	12.7069	4.38684	5	47	1	292	165	264
14145	Fbxo21	FBXO21	23.9547	1.24503	2	34	0	293	768	635
618	Ddc	DDC	26.5629	1.16094	1	31	1	294	885	508
9620	Cldn1	CLDN1	34.8846	0.790501	0	33	0	295	1978	140
10717	Asphd2	ASPHD2	22.6815	3.41353	NA	16	0	296	52	557
23465	Glt25d1	GLT25D1	5.97745	3.10983	6	43	0	297	829	262
15604	Dusp16	DUSP16	15.5345	3.14093	4	31	0	298	305	561
56929	Ip6k2	IP6K2	19.6449	1.13968	3	32	1	299	631	957
45365	Mrps21	MRPS21	21.8778	1.76188	1	15	1	300	1164	1378
37711	Rnf4	RNF4	21.277	1.22268	4	61	0	301	461	401
41469	Lhpp	LHPP	24.2467	2.02746	2	NA	0	302	333	596
35477	Rapgef2	RAPGEF2	12.9696	1.03536	5	22	1	303	1408	678
4323	Mcm7	MCM7	28.7783	1.58097	0	53	1	304	2418	306
21247	Serpine2	SERPINE2	19.245	1.64915	3	43	0	305	601	832
14449	Tmem57	TMEM57	34.2559	0.377676	NA	41	1	306	196	130
27040	Sgms1	SGMS1	25.7961	0.63229	3	32	0	307	444	378
32580	Efhd2	EFHD2	30.5425	1.71006	0	33	0	308	775	247
2939	Mpzl1	MPZL1	19.811	3.24226	1	34	0	309	377	952
1413	Cpt1a	CPT1A	29.615	0.838821	1	36	1	310	1208	295
2685	Ppfibp1	PPFIBP1	13.8524	2.80438	3	32	1	311	284	1278
2354	Spnb2	SPTBN1	24.7506	1.90493	0	58	1	312	1451	565
9313	Slc35b3	SLC35B3	25.2002	0.137085	2	28	1	313	449	615
3208	Ccng2	CCNG2	22.6338	1.8181	1	40	1	314	1006	855
9916	Ccdc109a	MCU	21.5465	1.77339	1	27	1	315	843	1179
9337	Sh3glb1	SH3GLB1	28.3304	1.50802	0	30	1	316	1123	367
10044	Pbrm1	PBRM1	16.1417	2.58619	2	47	1	317	604	1452
294	Sox9	SOX9	12.8237	3.16225	4	33	1	318	426	709
3391	Tgm2	TGM2	21.1852	5.1785	2	53	0	319	315	292
2755	Cadps	CADPS	1.00175	1.51275	8	19	1	320	1358	104
4976	Fermt2	FERMT2	24.54	0.648691	2	47	1	321	1154	578
81740	Papss1	PAPSS1	16.4529	3.40952	1	49	1	322	793	1281
37888	Serpinb9	SERPINB9	27.9515	4.58038	1	19	0	323	78	220
86883	Cks2	CKS2	19.7349	2.064	2	25	0	324	256	1218
100316	Ak4	AK4	33.1832	2.31157	NA	NA	0	325	47	142
32193	Mocs2	MOCS2	17.9234	1.50565	3	40	1	326	945	1064
14427	Rnf145	RNF145	28.519	2.05367	0	39	0	327	847	308
9059	Ankrd12	ANKRD12	21.3354	1.42168	3	33	0	328	541	681
15852	Ccbe1	CCBE1	30.9373	0.996883	1	15	0	329	1043	283
22410	Hnrnpd	HNRNPD	19.0903	1.61856	3	43	0	330	617	862
32246	Rcor1	RCOR1	17.9274	1.49589	3	36	1	331	858	1102
11666	Asb13	ASB13	19.9813	1.74982	2	14	0	332	770	1618
20662	Slc16a1	SLC16A1	25.3249	1.58682	1	51	0	333	1650	525
30960	Nr3c1	NR3C1	17.1348	2.75018	2	43	0	334	585	1209
37707	Rdx	RDX	10.8355	1.97005	5	43	0	335	1012	538
31132	Sparc	SPARC	11.7394	1.70482	5	61	0	336	637	533
35217	Rasal2	RASAL2	6.98233	0.0955612	8	17	0	337	407	117
21132	Scarb1	SCARB1	23.4822	1.52486	1	50	1	338	1739	748
625	Fgf1	FGF1	35.6606	0.451105	0	36	0	339	951	119
10478	Gpcpd1	GPCPD1	26.8266	0.992028	1	46	1	340	1338	447
8204	Mmd	MMD	24.7351	0.423779	2	40	1	341	1011	589
4302	Katnb1	KATNB1	29.9729	1.36323	0	38	1	342	1561	273
8631	Klhdc2	KLHDC2	23.7608	1.97534	1	43	0	343	771	651
14290	Klhdc3	KLHDC3	19.9372	2.49545	1	58	1	344	529	1088
81681	Stom	STOM	23.4102	0.775892	2	47	1	345	1229	705
14678	Lpcat3	LPCAT3	23.532	0.734087	2	38	1	346	1047	732
84591	Crem	CREM	19.2203	3.19134	1	26	0	347	397	1150
3341	Ndufb2	NDUFB2	6.91865	3.16394	5	35	0	348	964	492
19997	Rprd2	RPRD2	28.4132	2.17561	NA	33	0	349	39	266
105435	Stx4a	STX4	20.5988	5.03497	2	19	0	350	144	402
4017	Ap1m1	AP1M1	18.3079	1.55279	2	46	1	351	1337	1441
1148	Gclc	GCLC	29.6815	1.37386	0	35	1	352	1492	285
12116	Rffl	RFFL	14.6217	3.40414	2	24	0	353	311	1673
31074	Hlf	HLF	26.0728	0.94198	1	30	1	354	1034	571
4809	Api5	API5	11.1665	3.71441	3	53	1	355	404	1038
1281	Atp6v1c1	ATP6V1C1	22.8188	1.54935	1	42	1	356	1479	869
1326	Capn2	CAPN2	17.6011	2.57493	2	49	0	357	703	1180
271	Qdpr	QDPR	15.6894	2.16972	3	50	1	358	577	1138
32433	Elp4	ELP4	16.5497	1.97416	2	40	1	359	826	1807
692	Kitl	KITLG	20.4265	1.19869	3	40	0	360	920	776
27942	4930473A06Rik	C9orf93	3.32762	1.65914	7	NA	0	361	1370	208
14586	Mmaa	MMAA	23.4259	1.79835	1	23	0	362	734	904
11328	Pla2g12a	PLA2G12A	24.7351	0.901915	2	30	0	363	916	603
62199	Msi2	MSI2	18.2041	1.36517	4	16	1	364	1165	807
20331	Serpinh1	SERPINH1	19.8017	1.23588	4	54	0	365	1717	484
10634	Bbx	BBX	22.3192	1.4512	2	37	0	366	818	805
45120	Vps37a	VPS37A	19.8567	1.11525	2	44	1	367	1283	1227
2841	Mpdz	MPDZ	18.0152	2.26622	4	28	0	368	312	563
34980	Lonrf1	LONRF1	32.9755	0.378759	1	14	0	369	1409	223
7257	Cbx5	CBX5	17.4353	1.33298	4	54	1	370	2536	634
55941	Myh10	MYH10	23.3939	0.649799	2	40	1	371	1151	745
3537	Pex16	PEX16	18.813	3.22719	0	34	1	372	994	1147
3177	Tgfbr1	TGFBR1	23.8635	1.95108	0	40	1	373	1389	686
7564	Tcf7l2	TCF7L2	5.23714	1.77108	6	37	1	374	1874	340
7778	Ier5	IER5	21.4338	1.04843	3	35	0	375	849	707
83252	Sorbs1	SORBS1	21.9193	1.39508	2	49	0	376	1105	819
37985	Slc29a1	SLC29A1	14.1779	2.99854	2	40	1	377	655	1706
12505	Thoc3	THOC3	14.5956	2.46089	3	38	1	378	429	1238
926	Bmp2	BMP2	9.02801	1.10358	6	17	1	379	2097	421
48424	Arih2	ARIH2	16.0982	2.40415	2	38	1	380	578	1694
6356	Dhx36	DHX36	28.3121	1.37324	0	34	1	381	1553	364
1632	Id2	ID2	11.0747	1.36579	6	39	0	382	1128	311
41575	Smc6	SMC6	22.4539	0.806506	2	43	1	383	1393	850
9158	Rab11fip5	RAB11FIP5	14.4542	3.64473	2	21	0	384	220	1601
3022	Eif4ebp2	EIF4EBP2	20.8409	3.64315	0	36	0	385	536	713
9512	Mpp5	MPP5	18.8895	1.72211	2	25	0	386	674	1585
40668	Ctr9	CTR9	11.3597	3.54464	3	35	1	387	277	1173
32586	Mcph1	MCPH1	0.137021	1.88329	7	15	0	388	1390	202
56926	Pcbp4	PCBP4	29.6188	1.55392	NA	30	0	389	101	251
41148	Wac	WAC	15.8811	2.78918	2	45	0	390	615	1415
21074	Rnd3	RND3	12.5677	3.39678	3	37	0	391	393	1123
23528	Kcnip4	KCNIP4	3.68194	2.61587	6	15	1	392	1462	363
22869	Fcho1	FCHO1	28.515	1.57591	0	29	0	393	1247	352
48353	Scarb2	SCARB2	22.3033	1.26267	2	44	0	394	1188	802
21322	Hsph1	HSPH1	18.0168	1.57802	4	44	0	395	1185	579
41751	Ccdc12	CCDC12	20.1385	1.67611	1	28	1	396	974	1575
38066	Hmgcs2	HMGCS2	29.637	1.52696	0	30	0	397	1301	290
31384	Ivns1abp	IVNS1ABP	21.1164	1.24255	2	57	0	398	1695	979
20659	Slc7a2	SLC7A2	21.0535	0.853781	2	26	1	399	1083	1252
69358	Eps8l2	EPS8L2	26.2666	2.00274	0	26	0	400	689	504
12581	Lrrc48	LRRC48	8.64456	1.61568	5	19	1	401	2068	844
11174	1810055G02Rik	C11orf24	31.0509	2.04783	0	NA	0	402	669	243
9804	Palmd	PALMD	18.2927	2.15712	2	20	0	403	447	1714
7658	Cast	CAST	10.6734	1.11095	6	37	0	404	1555	326
57095	Herc3	HERC3	10.344	1.71693	5	31	0	405	1174	636
32257	Morc3	MORC3	18.3345	1.66723	2	27	0	406	864	1738
65999	Kctd1	KCTD1	5.03027	0.446792	7	19	0	407	1326	242
1229	Alcam	ALCAM	20.4165	1.09019	3	37	0	408	912	808
37664	Prkar1a	PRKAR1A	25.53	1.9367	0	57	0	409	1713	498
6272	Memo1	MEMO1	21.3676	0.761857	2	31	1	410	1137	1140
37251	Agxt	AGXT	33.7368	2.59302	1	6	1	411	796	169
3636	Etv1	ETV1	14.4195	0.849968	5	25	0	412	1529	586
717	Plat	PLAT	36.6559	2.51575	1	2	0	413	810	107
3573	Fxr1	FXR1	26.7609	0.768629	1	43	1	414	1535	475
7150	Txnl4a	TXNL4A	22.8897	2.36785	0	61	1	415	540	722
55693	Ptprk	PTPRK	30.2497	0.770738	1	31	0	416	897	279
5650	Scfd1	SCFD1	20.9121	0.141329	4	41	1	417	739	495
130711	Ankhd1	ANKHD1-EIF4EBP3	26.8092	1.80792	NA	39	0	418	91	342
41786	Atg16l1	ATG16L1	23.1318	1.69391	0	35	1	419	2156	877
32520	Ppp1r11	PPP1R11	22.6144	1.85111	1	36	0	420	963	884
5358	Tnpo1	TNPO1	11.3363	3.87882	4	51	1	421	318	547
9960	Arglu1	ARGLU1	15.5536	1.59142	3	41	1	422	1077	1395
21177	Rbm5	RBM5	16.685	1.60275	2	42	1	423	1461	1989
68272	Ppat	PPAT	18.6564	2.8601	0	33	1	424	1200	1351
3639	Fus	FUS	20.4965	2.1987	1	52	1	425	1008	1079
11712	Lonrf3	LONRF3	34.5919	2.83431	0	10	1	426	706	136
32	Asl	ASL	21.9042	2.08377	0	42	1	427	1507	949
132	Gch1	GCH1	22.2479	1.23582	1	22	1	428	1597	1258
1046	Dlg2	DLG2	3.52467	0.863038	7	23	0	429	1954	224
9931	Mocos	MOCOS	21.9042	2.38085	0	19	1	430	942	1129
81909	Hnrnpk	HNRNPK	24.7001	1.22886	1	61	0	431	950	628
8920	Dclre1a	DCLRE1A	27.6212	1.0148	1	17	0	432	1259	506
49674	Mknk2	MKNK2	27.347	2.22194	0	32	0	433	517	374
1838	Mtap	MTAP	15.9891	1.71582	2	27	1	434	928	3121
45637	Vps37c	VPS37C	16.1974	2.39886	3	35	0	435	347	1107
32142	Atf5	ATF5	31.9073	0.988774	NA	21	0	436	133	199
2661	Cul3	CUL3	15.1887	5.7265	3	44	1	437	473	332
20277	Rrm2	RRM2	22.8188	4.43179	1	44	1	438	190	369
9510	Crim1	CRIM1	20.4922	1.00608	3	27	0	439	776	918
22907	Auts2	AUTS2	3.89007	3.4448	5	35	0	440	1322	468
22566	Fgfr2	FGFR2	22.9439	1.36618	1	39	1	441	1908	907
10576	Rnase4	RNASE4	24.2189	0.722453	2	21	0	442	908	781
2253	Sdc2	SDC2	25.3179	1.11534	1	46	0	443	2326	574
69382	Tbl1xr1	TBL1XR1	11.7711	1.41687	5	28	0	444	1400	638
2921	St13	ST13	26.1342	1.09687	0	54	1	445	3757	513
71711	Aasdh	AASDH	18.1329	1.91401	1	18	1	446	1350	3365
9774	Trpm7	TRPM7	16.6248	3.35268	1	38	0	447	802	1371
56999	Pank3	PANK3	18.4722	2.9739	1	41	0	448	959	1184
36437	Rbm25	RBM25	9.2142	1.32444	5	47	1	449	2977	657
21821	Ncl	NCL	21.4366	2.33443	1	61	0	450	307	905
99855	Agmat	AGMAT	32.2262	1.84538	3	6	0	451	443	173
4981	Metap2	METAP2	22.3926	1.2885	1	60	1	452	1115	969
31909	Abcg5	ABCG5	30.5461	1.7798	2	12	1	453	222	256
55691	Psmd4	PSMD4	19.1141	2.93493	0	43	1	454	1224	1136
11851	Naa50	NAA50	25.1748	1.16681	NA	39	1	455	329	497
18414	Stox2	STOX2	2.33554	1.0837	7	28	0	456	2581	211
37763	Ugcg	UGCG	19.8377	1.58495	1	43	1	457	1625	1438
2277	Itsn1	ITSN1	17.5988	1.18099	2	36	1	458	2233	2043
69167	Rnf115	RNF115	13.3935	4.37202	2	43	1	459	278	983
2603	Gpr68	GPR68	14.2064	2.66392	3	16	0	460	477	1780
22610	Hspa4l	HSPA4L	30.1134	0.622816	1	32	0	461	944	287
9811	Cwc25	CWC25	13.4649	1.97846	3	26	1	462	548	2084
56427	Plxna2	PLXNA2	18.333	0.811392	4	31	1	463	1330	701
100935	Ept1	EPT1	33.1997	0.776714	NA	NA	1	464	232	172
41572	Rnaseh2b	RNASEH2B	22.8653	1.07239	1	20	1	465	2091	1192
14597	Pgam5	PGAM5	20.6756	0.684652	2	42	1	466	1742	1174
4479	Irf6	IRF6	29.225	0.789855	1	23	0	467	1210	355
129170	Rnf14	RNF14	29.2643	1.19019	0	53	0	468	3861	296
5091	Cpsf6	CPSF6	13.1909	2.62157	2	49	1	469	905	2310
36164	Srsf11	SRSF11	5.91348	1.79546	6	47	0	470	2210	327
69099	Tubb5	TUBB	20.6788	1.92519	0	63	1	471	620	1183
32249	Satb2	SATB2	19.811	1.29454	2	14	0	472	1403	1961
48679	Rab14	RAB14	22.7696	1.58634	1	58	0	473	1463	846
9563	Bfar	BFAR	29.2442	1.30937	0	37	0	474	2459	314
37743	Map3k7	MAP3K7	17.9795	1.09127	2	31	1	475	1981	2087
4352	Nab1	NAB1	19.4791	1.19971	2	42	0	476	1433	1315
90874	Csnk2a1	CSNK2A1	12.2165	3.03817	2	36	1	477	814	2410
12212	Ube2f	UBE2F	22.2843	1.63974	1	35	0	478	1258	1000
3683	Enpp3	ENPP3	24.6505	1.84613	0	27	0	479	1381	693
8217	Fbxo9	FBXO9	17.5408	2.47862	1	35	1	480	982	1798
51941	Zcchc6	ZCCHC6	24.1703	0.583654	2	30	0	481	872	720
9592	Slc6a13	SLC6A13	9.66605	5.07941	5	18	0	482	406	289
11101	Sdf2l1	SDF2L1	24.6664	1.39159	1	24	0	483	1145	753
4136	Tmprss2	TMPRSS2	17.6848	1.6298	2	20	0	484	1140	2556
56137	Usp12	USP12	15.7397	1.69398	4	22	0	485	861	942
23162	Ptbp2	PTBP2	24.5301	1.28544	1	40	0	486	2180	667
9922	Pex26	PEX26	10.0111	1.5548	5	34	0	487	2024	652
100592	Ap3s2	AP3S2	17.2573	2.51026	1	35	1	488	970	1862
69	Col1a2	COL1A2	12.3346	3.16294	3	48	0	489	698	1164
17782	AF529169	KIAA1024	25.5133	0.331139	4	NA	0	490	805	303
11289	Ttc23	TTC23	20.0534	0.955911	3	26	0	491	758	1005
375	Neu1	NEU1	16.8797	1.58911	3	36	0	492	933	1213
32456	Sphk2	SPHK2	14.5221	3.22264	1	40	1	493	1133	2011
86043	Morf4l1	MORF4L1	18.4677	0.985708	2	53	1	494	3100	1588
33836	Edem1	EDEM1	15.5224	1.96564	3	43	0	495	773	1249
2662	Cul2	CUL2	20.8421	1.19899	1	36	1	496	2429	1381
16997	Zmym5	ZMYM5	24.606	0.381875	2	29	0	497	860	677
4540	Polr2h	POLR2H	15.272	3.08803	1	17	1	498	1038	3484
980	Cirbp	CIRBP	30.1494	1.05629	NA	39	0	499	204	235
3890	Hagh	HAGH	9.8636	3.82401	2	44	1	500	460	1726
20911	Bmpr1a	BMPR1A	13.4139	1.93551	3	31	1	501	627	1926
56000	Dnmt3b	DNMT3B	24.9706	1.63982	0	23	0	502	2058	726
32796	Tmtc4	TMTC4	17.4889	1.25359	2	38	1	503	2247	1979
49408	Sulf1	SULF1	21.3431	2.16103	NA	27	1	504	75	879
12969	Fam176a	FAM176A	27.4079	0.878936	1	18	0	505	1263	521
128594	Hist1h2br	HIST1H2BN	21.5465	2.72987	NA	NA	1	506	102	777
2232	Satb1	SATB1	9.53457	1.59147	5	32	0	507	1909	683
10142	Cpped1	CPPED1	16.7778	2.05942	2	49	0	508	953	1598
37567	Glul	GLUL	24.0266	0.848909	1	47	1	509	2461	768
2213	Rpn1	RPN1	17.6064	2.87722	0	62	1	510	743	1446
104312	Enho	ENHO	19.1673	1.42577	2	14	0	511	1331	2226
8038	Dazap2	DAZAP2	26.7724	4.66482	0	56	0	512	383	217
31276	Zfp36l1	ZFP36L1	15.6677	1.75525	3	47	0	513	1017	1280
22878	Lphn3	LPHN3	12.5035	3.63102	2	28	0	514	336	1808
88718	Chkb	CHKB	24.5368	1.18293	0	42	1	515	3568	704
68510	Ranbp2	RANBP2	15.0082	1.70943	2	35	1	516	1270	3267
10822	Arhgap21	ARHGAP21	15.6358	2.31294	4	33	0	517	450	698
4049	Irs1	IRS1	20.665	2.02366	1	22	0	518	697	1418
101539	Nmt2	NMT2	14.9347	3.49606	1	19	0	519	717	2554
49242	Ifnar2	IFNAR2	13.001	3.19345	2	26	0	520	581	2384
37823	Stx7	STX7	15.409	4.83073	2	39	1	521	276	656
8154	Mgea5	MGEA5	21.0869	2.01558	0	46	1	522	2139	1089
69254	Mctp2	MCTP2	8.58363	1.82325	5	14	0	523	2425	900
69340	Nek7	NEK7	17.7013	1.57776	2	36	0	524	1432	1761
6421	Prpf19	PRPF19	16.4301	3.27842	0	56	1	525	2455	1432
84371	Pygl	PYGL	12.58	3.2473	2	31	0	526	644	2149
52276	D630039A03Rik	C9orf152	28.2698	1.39655	1	NA	0	527	1122	391
23052	Slc41a3	SLC41A3	21.0381	2.66006	0	17	0	528	1242	1237
272	Rb1	RB1	10.2883	1.33692	5	27	0	529	2121	736
11346	Stard5	STARD5	26.3904	0.82582	1	32	0	530	1271	537
12654	Upp2	UPP2	40.7994	0.232075	1	9	1	531	995	72
6372	Pan3	PAN3	11.9422	0.485765	5	21	1	532	2114	810
3908	Hspa5	HSPA5	21.6531	5.9434	0	65	1	533	341	263
21164	Abcc5	ABCC5	25.472	0.918263	1	41	0	534	2339	587
11573	Coro7	CORO7-PAM16	14.5793	3.11857	1	18	1	535	1058	3825
2773	Kcnk5	KCNK5	20.9731	2.25048	1	23	0	536	546	1215
8009	Zfr	ZFR	18.8316	1.28743	2	44	0	537	1943	1428
22082	Med14	MED14	15.3238	1.18488	4	29	1	538	1669	989
105259	Higd1c	HIGD1C	35.2246	NA	NA	NA	0	539	60	101
20424	Cdh2	CDH2	9.23038	1.58149	5	33	0	540	2161	688
40514	Srm	SRM	15.2255	2.75547	1	25	1	541	865	3417
4213	Pdzk1ip1	PDZK1IP1	10.3871	3.7737	4	31	0	542	269	687
38194	Tfpi2	TFPI2	31.0971	2.28568	4	8	0	543	184	135
55702	Rbbp7	RBBP7	20.5234	0.757084	3	50	0	544	1554	788
9640	Rbms1	RBMS1	23.5723	0.187211	2	44	0	545	977	747
22217	Zcchc7	ZCCHC7	14.7727	1.86775	4	37	0	546	1013	831
74417	Gnai1	GNAI1	16.9677	0.957719	3	27	1	547	1265	1570
15904	Abtb2	ABTB2	20.1523	0.565941	2	42	1	548	1503	1304
41118	Anapc5	ANAPC5	17.5293	1.77252	1	65	1	549	388	2288
2929	Stbd1	STBD1	23.9805	1.66553	NA	24	0	550	140	641
10318	Mkks	MKKS	18.6016	1.1789	2	35	0	551	2000	1678
11067	Fgfrl1	FGFRL1	17.7079	3.75559	0	28	0	552	687	1169
14709	Uqcc	UQCC	13.0027	1.73979	3	45	1	553	1257	1850
74536	Pcbp2	PCBP2	20.7928	2.90504	0	53	0	554	2216	868
9801	Tmem214	TMEM214	21.4519	6.16905	0	35	1	555	2748	259
38238	Rbpms	RBPMS	31.6305	0.769678	0	36	0	556	2292	230
4960	Pnrc1	PNRC1	27.8328	0.675134	1	32	0	557	1207	423
16453	Nbeal1	NBEAL1	9.84638	0.933239	5	25	1	558	2527	821
31337	Flot1	FLOT1	19.245	0.705479	2	37	1	559	1614	1587
9643	Pdlim1	PDLIM1	23.0042	1.44944	1	37	0	560	1788	898
101543	Iqgap2	IQGAP2	10.895	1.09943	5	35	0	561	2608	671
56784	Pqlc2	PQLC2	23.764	2.1357	NA	20	0	562	67	631
8730	Tfcp2l1	TFCP2L1	7.65801	1.50355	6	18	0	563	1710	404
9862	2014-03-05	2014-03-05	18.3109	3.30589	NA	NA	1	564	138	1068
1235	Amd2	AMD1	20.6151	1.73761	NA	36	1	565	208	1009
3430	Herc2	HERC2	20.2488	1.27754	1	36	1	566	2252	1527
20917	Cdh1	CDH1	19.4791	2.06074	1	33	0	567	694	1476
3203	Pttg1ip	PTTG1IP	23.9547	1.71595	0	56	0	568	2967	685
37521	Btg1	BTG1	27.4253	1.40035	0	44	0	569	2282	392
163	Hps1	HPS1	26.2483	1.17714	0	31	0	570	2331	546
9199	Rai14	RAI14	20.4543	0.941879	2	34	0	571	1423	1242
22574	Gnaz	GNAZ	26.1956	1.41863	NA	19	0	572	146	483
31281	Oxa1l	OXA1L	11.8407	2.67187	2	54	1	573	1851	2924
4912	Ssfa2	SSFA2	9.10332	1.02889	6	39	0	574	2469	346
37990	Kras	KRAS	23.402	0.779508	1	40	1	575	2578	917
24919	Spred1	SPRED1	21.7559	1.53009	NA	26	1	576	203	967
68268	Pgd	PGD	14.7463	1.30425	4	55	1	577	3036	889
16325	Osgin1	OSGIN1	25.8583	1.18885	0	25	0	578	2342	630
4573	Ssr4	SSR4	22.8224	1.48322	0	42	1	579	3111	930
7397	Ktn1	KTN1	20.665	6.05787	1	36	0	580	1221	276
333	Cdkn1a	CDKN1A	25.1179	0.876577	1	36	0	581	2363	658
3074	Shmt1	SHMT1	20.0752	1.26262	1	31	1	582	1953	1723
8691	Serp1	SERP1	21.2641	2.51277	0	52	0	583	2324	914
9188	Zfp451	ZNF451	16.001	1.82107	2	31	0	584	947	2640
913	Aldh7a1	ALDH7A1	15.0364	1.26306	3	53	1	585	2710	1559
110648	Actb	ACTB	23.0083	1.44535	NA	65	1	586	40	670
2449	Sec62	SEC62	16.0766	1.41165	2	43	1	587	2154	2513
515	Igf1	IGF1	17.3509	3.69735	0	34	0	588	857	1175
4173	Col4a3bp	COL4A3BP	16.7324	2.39399	1	26	1	589	877	2910
2407	Tcf4	TCF4	6.15665	1.52398	6	52	0	590	3358	338
2338	Sox4	SOX4	14.9869	1.62048	4	30	0	591	1103	937
2986	Atp6v0b	ATP6V0B	24.1125	1.08082	0	50	1	592	4196	751
8287	Cald1	NA	32.2988	NA	NA	46	0	593	71	146
22695	Angptl2	ANGPTL2	26.6647	1.41418	NA	25	0	594	116	416
9274	Fbxo6	FBXO6	25.4442	1.18436	0	33	0	595	2901	625
3195	Bnip3l	BNIP3L	19.811	2.26242	1	55	0	596	1142	1168
1390	Col4a2	COL4A2	17.5795	1.23239	2	34	0	597	2274	2091
2104	Psmd7	PSMD7	12.9594	7.0525	3	27	1	598	5305	250
8922	Fam13a	FAM13A	15.9327	1.72647	2	28	0	599	1054	3100
52330	Nav2	NAV2	11.4924	2.6482	2	28	1	600	772	4953
40993	Trappc8	TRAPPC8	18.8197	0.92379	3	NA	1	601	1425	1282
31190	Rnaset2b	RNASET2	9.03187	3.86182	4	36	1	602	339	679
56470	Dhfr	DHFR	17.798	2.59802	0	25	1	603	1711	2093
41147	Rsrc1	RSRC1	17.8324	1.35481	2	36	0	604	2103	1846
23546	Cyb5b	CYB5B	20.0488	1.60366	1	46	0	605	2088	1360
37894	Uchl1	UCHL1	14.6242	3.65525	1	31	0	606	538	1746
41020	Mgrn1	MGRN1	16.9009	2.93123	1	51	0	607	1646	1466
16584	Gpr155	GPR155	17.1478	1.98085	1	16	1	608	1832	5100
55480	Aldh2	ALDH2	17.5921	1.59664	1	69	1	609	262	2642
3637	Mtor	MTOR	18.7183	1.44537	1	30	1	610	2055	2351
37396	Itga8	ITGA8	25.0379	1.45551	0	18	0	611	2704	797
23111	Hes6	HES6	22.5507	0.296292	2	33	0	612	1064	971
4261	Hrsp12	HRSP12	17.8245	2.5709	0	27	1	613	1770	2009
19482	Spata13	SPATA13	9.77593	3.31815	4	36	0	614	777	804
8475	Gcat	GCAT	20.103	1.63645	0	30	1	615	2349	1660
41535	Gcnt2	GCNT2	18.7563	2.76096	0	36	0	616	1510	1336
69153	Ptpla	PTPLA	18.2328	0.909641	3	28	0	617	1333	1269
31216	Fdx1	FDX1	23.3825	1.11859	0	30	1	618	3061	998
3675	Ror1	ROR1	0.0113441	2.82287	6	16	1	619	1744	322
83924	Lmo7	LMO7	20.1564	0.528515	3	30	0	620	797	1001
10592	Wrnip1	WRNIP1	31.499	0.27861	0	39	0	621	2186	244
4694	Cct7	CCT7	24.9731	0.883607	0	57	1	622	4434	655
31213	Chn2	CHN2	19.3123	0.681851	3	28	0	623	841	1132
12972	Ppp1r1b	PPP1R1B	18.1738	3.90384	0	20	0	624	528	1162
36436	Cisd2	CISD2	27.625	0.557336	NA	33	1	625	182	368
37455	Casp6	CASP6	25.1296	0.744781	1	47	0	626	2762	622
47995	Ap1g1	AP1G1	13.6255	2.25162	2	26	1	627	611	4736
6957	Slc25a15	SLC25A15	15.9465	2.42771	1	25	1	628	918	3551
246	Phka2	PHKA2	15.7397	1.93049	1	32	1	629	1670	4777
49011	Cnot7	CNOT7	16.93	2.28859	1	53	1	630	2190	1941
2055	Prkd3	PRKD3	28.9404	0.131042	0	27	1	631	1401	387
12669	Mrap	MRAP	33.7368	0.949688	4	13	0	632	616	98
74559	Acsm3	ACSM3	18.0892	3.95842	1	19	0	633	231	1124
38184	Polr3g	POLR3G	21.5465	1.33806	NA	24	1	634	264	1084
37969	Sympk	SYMPK	12.4472	2.10449	2	38	1	635	1153	4826
7861	Nfatc2	NFATC2	5.6918	1.92739	5	18	0	636	2604	888
10590	1810011O10Rik	C8orf4	30.8053	0.644932	1	NA	0	637	1228	280
68455	Hist1h1c	HIST1H1C	21.8591	2.15114	0	45	0	638	1716	933
37355	Gsta3	GSTA3	18.4326	2.17966	1	18	0	639	1014	2638
35221	Ddhd1	DDHD1	21.4174	1.18108	1	34	0	640	2514	1271
8133	Fbxo3	FBXO3	15.764	1.62745	2	44	0	641	2104	2433
31043	Ifrd1	IFRD1	22.6497	1.34245	0	51	1	642	4221	955
43831	2310030N02Rik	C8orf38	21.4531	1.22386	1	NA	1	643	2775	1513
4005	Parp3	PARP3	17.8566	3.1223	0	32	0	644	1896	1417
56282	Acsl4	ACSL4	18.9828	0.949008	2	43	0	645	2261	1506
1657	Aco1	ACO1	18.5345	1.29973	1	53	1	646	4039	1999
6275	Denr	DENR	19.2698	1.71702	0	33	1	647	2493	1856
8111	Chordc1	CHORDC1	15.7814	1.11296	2	37	1	648	2624	3393
8841	Mtss1	MTSS1	17.4805	1.35292	2	33	0	649	2052	2090
22693	Ap3m1	AP3M1	25.6683	0.341076	1	47	0	650	2142	592
12050	Lonp2	LONP2	23.2065	1.59502	NA	51	0	651	361	608
36929	Vasn	VASN	34.1636	0.0474113	NA	NA	0	652	95	152
37735	Spr	SPR	4.20997	1.72722	5	29	1	653	3201	792
34999	Rnf19b	RNF19B	26.6898	0.513495	1	20	0	654	1129	604
7540	St3gal1	ST3GAL1	22.9802	1.04753	1	25	0	655	2198	1109
10425	D17Wsu104e	C19orf10	21.692	2.74075	0	NA	0	656	1430	1023
1335	Ccnf	CCNF	21.3676	1.94399	0	32	0	657	2054	1159
41449	Elovl5	ELOVL5	21.7146	1.73163	0	45	0	658	2922	1059
9603	Spg21	SPG21	14.4542	3.59312	1	51	0	659	1065	1542
13388	D15Ertd621e	FAM91A1	16.6256	1.56639	2	NA	1	660	1863	3387
23277	Slc5a6	SLC5A6	15.3762	0.971858	3	37	1	661	2149	1762
38097	Atp6ap2	ATP6AP2	3.69785	1.79347	5	55	1	662	6266	673
9374	Vps36	VPS36	17.9434	1.4852	1	34	1	663	2582	2715
2731	Pdxk	PDXK	17.2655	0.471855	4	29	1	664	1584	871
130636	Acat3	NA	31.2579	NA	NA	31	0	665	44	182
7868	Nsg1	D4S234E	2.62279	4.37584	6	30	0	666	632	213
3996	Gne	GNE	19.6489	1.56326	1	32	0	667	1386	1715
38211	Utp14a	UTP14A	14.2729	3.36433	0	33	1	668	1712	2356
81924	1300002K09Rik	NA	33.9965	NA	NA	NA	0	669	94	127
90905	Sar1b	SAR1B	13.6459	2.02465	3	39	0	670	780	1623
8540	Tmem14c	TMEM14C	18.8342	2.13239	0	49	1	671	2361	1514
55829	Kif5b	KIF5B	12.1694	1.90414	2	50	1	672	2378	4929
20834	Kat2b	KAT2B	22.1909	1.1381	1	32	0	673	2313	1144
28546	Rbbp8	RBBP8	17.2098	1.18576	2	26	0	674	2193	2987
1205	Eif3e	EIF3E	7.59525	3.25307	4	50	1	675	1678	847
10447	Tmem37	TMEM37	22.9629	1.59125	NA	21	0	676	195	827
40843	Spon2	SPON2	22.2429	1.18082	0	24	1	677	3113	1303
6384	Dnm1l	DNM1L	17.4433	0.78369	2	52	1	678	3688	2077
11654	E2f8	E2F8	20.8409	0.564118	2	20	0	679	1299	1545
36472	Gpr146	GPR146	21.0198	1.78102	0	32	0	680	2430	1283
68183	Gm5506	ENO1	13.538	1.30939	3	54	1	681	2933	1934
32414	Tex2	TEX2	14.4517	4.81555	3	27	0	682	162	573
20500	Hspe1	HSPE1	24.9843	0.76525	0	53	1	683	6198	665
41322	Elovl1	ELOVL1	22.6338	0.640555	1	39	1	684	2730	1087
1960	Pdgfrb	PDGFRB	14.8739	1.54114	3	34	0	685	1158	1702
7511	Rbpj	RBPJ	6.30397	1.38676	5	34	1	686	3475	785
57032	Ormdl3	ORMDL3	22.469	0.678603	1	34	1	687	2415	1145
10039	Slc25a36	SLC25A36	5.57372	3.50957	3	38	1	688	1104	1550
69316	Xpo5	XPO5	6.69446	3.24024	3	24	1	689	900	2283
8775	Phf14	PHF14	19.1045	1.06573	1	32	1	690	2499	2321
23475	Elmo3	ELMO3	18.3345	2.28349	1	22	0	691	844	2163
44130	Gltscr2	GLTSCR2	23.4406	0.995495	0	47	1	692	4120	885
15410	Ppap2b	PPAP2B	14.5947	1.56176	3	47	0	693	1628	1560
68524	Hspa8	HSPA8	25.4693	0.58144	0	55	1	694	5449	614
12078	Syap1	SYAP1	17.9962	2.40257	0	43	1	695	2540	1670
4480	Lasp1	LASP1	18.5347	1.73794	0	63	1	696	1079	1925
4349	Mthfr	MTHFR	25.2207	0.516227	1	28	0	697	2003	744
22999	Itgb1	ITGB1	14.6347	1.19759	2	58	1	698	2801	3747
9966	Tmem51	TMEM51	15.4478	6.12815	2	19	0	699	1407	437
1132	Gabbr1	GABBR1	10.6643	2.61019	2	35	1	700	1004	4900
41384	Gabarapl1	GABARAPL1	26.9839	0.386003	0	44	1	701	2696	486
8040	Rnasel	RNASEL	17.5448	3.86682	0	24	0	702	595	1201
37717	Scp2	SCP2	11.0326	1.75396	4	48	1	703	2199	1115
3470	Bub3	BUB3	7.42411	3.38572	2	46	1	704	1569	3008
108183	Dynll1	DYNLL1	22.2137	1.39257	0	46	1	705	3425	1040
8158	Nt5c2	NT5C2	11.4212	1.71106	4	40	1	706	2124	1135
36322	Timp3	TIMP3	28.8459	0.863329	NA	50	0	707	401	277
10358	Dnajc10	DNAJC10	14.0792	1.89911	2	44	0	708	1544	3233
51648	5430407P10Rik	C10orf47	30.5239	0.190165	1	NA	0	709	921	307
55806	P4ha2	P4HA2	21.8166	7.08324	0	41	0	710	10146	176
7212	Nono	NONO	13.2949	2.3165	3	55	0	711	1078	1422
12070	Oma1	OMA1	13.0714	1.75178	4	30	0	712	1201	1093
14583	Flcn	FLCN	21.598	1.10753	0	52	1	713	6379	1182
110440	Acy1	ACY1	18.1989	1.71343	1	20	0	714	2145	3410
88330	Hfe	HFE	20.6443	1.17978	1	17	0	715	2793	2133
4812	Nudc	NUDC	13.4706	3.40953	0	50	1	716	2665	2146
4087	Nfib	NFIB	5.0473	1.95351	5	51	0	717	3681	643
56528	Ywhaz	YWHAZ	14.4405	1.32006	2	59	1	718	2150	3737
74509	Abcb11	ABCB11	33.481	3.07712	0	5	0	719	2215	168
56979	Pank1	PANK1	20.5537	4.57445	0	22	1	720	375	585
21661	Fhit	FHIT	21.6209	3.9433	4	9	0	721	128	310
37974	Litaf	LITAF	22.8327	1.54927	0	48	0	722	3333	894
10199	Dcaf6	DCAF6	17.8245	1.02709	2	19	0	723	2433	3323
55666	Cdk17	CDK17	14.4889	1.6784	2	35	0	724	1814	3739
10848	Plekha4	PLEKHA4	20.9008	1.74905	0	14	0	725	3315	1938
868	Adcy9	ADCY9	14.8197	1.14208	2	32	1	726	2551	5125
7889	Pik3r1	PIK3R1	15.8328	1.5254	2	32	0	727	1502	3160
854	Acly	ACLY	15.2735	1.96539	1	54	1	728	3175	3553
9621	Cldn2	CLDN2	15.4897	2.7221	1	18	0	729	1144	4823
39965	Sigmar1	SIGMAR1	24.6708	1.11886	0	40	0	730	4045	706
69105	Car14	CA14	22.681	1.56392	0	30	0	731	2580	1047
69249	Rcor3	RCOR3	11.68	2.78616	2	37	0	732	985	3239
31262	Cyth1	CYTH1	24.7738	0.705594	0	36	1	733	3742	754
8544	1190002H23Rik	RGCC	17.2239	1.80961	2	NA	0	734	1427	2539
68297	Snrpn	SNRPN	13.4704	3.63412	1	41	0	735	850	1844
37952	Prkrir	PRKRIR	15.8632	1.12976	3	38	0	736	2155	1547
36065	Crip2	CRIP2	29.8119	0.53251	0	27	0	737	2311	329
55471	Slc11a2	SLC11A2	14.9153	1.91096	1	45	1	738	2586	4770
20283	Slc12a2	SLC12A2	2.67327	1.56557	6	40	1	739	4210	347
10929	Jam2	JAM2	20.9808	1.65811	0	22	0	740	2596	1581
74524	Hnrnpc	HNRNPC	24.3177	1.27187	0	64	0	741	899	729
18184	Fam126b	FAM126B	30.0982	0.167313	0	33	0	742	1521	309
38233	Rab32	RAB32	22.6088	1.06022	0	33	1	743	3617	1117
10845	Calcoco1	CALCOCO1	22.4526	1.0225	1	32	0	744	2408	1120
44911	Dennd5b	DENND5B	18.0539	0.721643	3	31	0	745	1571	1297
20851	Mtap7	MAP7	15.1117	1.0847	2	36	1	746	2735	4744
41336	Git2	GIT2	7.99513	3.63441	2	26	1	747	670	3380
87809	Rufy3	RUFY3	21.5769	1.02443	1	40	0	748	3084	1204
11207	Mrps25	MRPS25	14.2516	1.03008	3	40	1	749	2442	2030
41339	Pole4	POLE4	14.1915	2.03028	2	42	0	750	1204	3002
4798	Ebp	EBP	19.9813	4.55465	1	30	0	751	189	558
56969	Yipf5	YIPF5	25.1014	0.564546	0	51	1	752	5425	669
10420	Gtpbp2	GTPBP2	13.625	3.65713	0	40	1	753	1391	1913
10663	Dolpp1	DOLPP1	17.4566	1.77464	1	45	0	754	2760	2280
103998	Eif4a1	EIF4A1	16.4985	1.1848	2	54	0	755	3836	2327
6382	Chmp2a	CHMP2A	6.89257	3.87486	3	40	1	756	515	1230
12037	Dtnbp1	DTNBP1	16.4762	1.57298	1	26	1	757	2347	5244
6696	Sf3b1	SF3B1	18.6304	5.16999	0	56	1	758	1875	477
9478	Plce1	PLCE1	18.1997	2.62538	NA	24	0	759	132	1302
37077	Tenc1	TENC1	14.9959	3.46887	0	24	0	760	1373	2366
55895	Pcmt1	PCMT1	23.422	1.21933	0	46	0	761	4047	856
3238	Ddx6	DDX6	16.721	0.0776614	3	39	1	762	893	1619
99835	Kif1b	KIF1B	17.7662	0.725242	4	45	0	763	2614	694
633	Gabrb3	GABRB3	3.08545	1.94697	5	22	1	764	3297	820
12731	Limd2	LIMD2	23.3709	1.33374	NA	33	0	765	282	695
20138	Arsa	ARSA	17.7028	1.72825	1	38	0	766	2658	2380
2888	Asap2	ASAP2	19.4791	0.632263	2	19	0	767	1346	2212
3458	Nemf	NEMF	20.5495	1.17963	0	39	1	768	4446	1512
31289	Thrap3	THRAP3	19.3012	0.643345	2	52	0	769	2615	1457
68463	Hip1	HIP1	4.78804	1.76953	5	26	0	770	3073	815
3725	Pla2g7	PLA2G7	14.4562	1.63649	2	27	0	771	1527	5137
20165	Adora1	ADORA1	18.3004	2.58322	0	29	0	772	1979	1743
37562	Gm9843	FAU	9.8836	3.25819	2	34	0	773	973	3123
115908	Ctps2	CTPS2	13.6229	1.95665	2	55	0	774	2327	3266
101542	Usp15	USP15	11.5894	2.72043	2	55	0	775	2087	2977
41317	Tlr4	TLR4	13.4487	1.58559	4	25	0	776	1282	1153
2722	Bhlhe40	BHLHE40	14.059	1.67193	2	27	0	777	1443	5370
11125	Txndc5	TXNDC5	12.5326	1.30128	4	60	1	778	1811	1106
10072	Etnk2	ETNK2	25.0283	1.00108	0	16	0	779	4050	915
7920	Rlim	RLIM	19.2181	1.91868	0	38	0	780	2541	1645
8897	Tecpr2	TECPR2	16.6256	1.38403	2	18	0	781	2064	4797
6332	Srprb	SRPRB	11.9432	1.98858	2	41	1	782	1769	5150
70244	Ppp2r1b	PPP2R1B	10.6713	2.8816	2	37	0	783	1094	3467
65283	1810063B05Rik	C1orf31	20.8409	0.946037	2	NA	0	784	2220	1406
56908	Ank3	ANK3	13.9096	1.29905	2	36	1	785	2524	5299
11228	Mfsd1	MFSD1	17.3232	0.323664	2	48	1	786	2739	2501
48068	Fyn	FYN	14.5743	1.22112	3	33	0	787	2089	2012
4631	Timm44	TIMM44	14.8989	1.84301	1	38	1	788	2565	5170
22899	Rwdd3	RWDD3	12.8342	1.64748	3	17	0	789	1617	3853
7663	Cd2ap	CD2AP	16.5649	1.12518	2	37	0	790	2684	2794
57048	Narf	NARF	29.3163	0.223318	0	30	0	791	2246	356
62173	Rbm33	RBM33	19.2189	1.32465	1	33	0	792	2357	2021
443	Vldlr	VLDLR	14.6853	2.0692	1	38	1	793	2075	4933
2925	Kynu	KYNU	29.0758	2.15356	2	9	0	794	365	316
22712	Lphn2	LPHN2	8.15873	1.25813	5	24	0	795	3049	866
12048	Nhlrc2	NHLRC2	20.3741	1.16109	0	23	1	796	3472	2102
1279	Atp6v1b2	ATP6V1B2	14.4761	3.08617	0	54	1	797	3743	2229
37906	G6pdx	G6PD	18.11	1.61796	NA	37	1	798	454	1519
11976	2810405K02Rik	FAM213B	27.9162	1.12122	0	NA	0	799	3068	458
8995	Tmcc1	TMCC1	25.0481	0.936104	0	38	0	800	3973	684
23580	Dgat2	DGAT2	28.4955	0.173798	0	27	0	801	1821	426
105139	Fkbp1a	FKBP1A	12.8906	1.60309	4	53	0	802	3066	1004
45620	Agmo	AGMO	10.0111	1.32406	5	NA	0	803	3106	806
9941	Mrpl20	MRPL20	13.0604	3.30227	0	41	1	804	2733	2847
41048	Gigyf2	GIGYF2	15.8673	2.58404	0	34	1	805	2285	2915
5980	Prpf31	PRPF31	14.2934	3.88468	0	32	1	806	756	1686
8905	Tmcc2	TMCC2	9.76316	3.46552	1	31	1	807	1309	5027
3517	Ube4a	UBE4A	11.6376	2.1258	2	25	1	808	915	6153
15994	Zfp623	ZNF623	18.9235	1.33122	1	20	0	809	2384	3274
763	Rpl24	RPL24	8.56039	3.05116	2	47	1	810	2074	3453
41101	Mrps23	MRPS23	6.50971	0.915043	5	32	1	811	4249	874
4080	Mef2a	MEF2A	10.7649	6.46402	4	18	1	812	5411	269
20973	Mllt10	MLLT10	6.89245	3.76472	3	40	0	813	696	1305
2129	Ptprg	PTPRG	17.4714	0.661679	4	38	0	814	2470	755
1039	Dhx9	DHX9	20.9822	0.22843	1	23	1	815	2050	2058
113763	Hist2h2be	HIST1H2BK	23.2855	0.715961	1	27	0	816	2329	1081
11295	Tmem135	TMEM135	19.0661	0.571032	2	37	0	817	2092	1703
21414	Pacsin2	PACSIN2	10.5966	1.91827	2	28	1	818	1572	6701
10815	Igsf9	IGSF9	7.65739	3.42967	3	25	0	819	721	1859
4970	Ckap4	CKAP4	15.2671	1.4916	2	39	0	820	2332	3230
20869	Dlg1	DLG1	15.1587	0.958239	2	46	1	821	3208	3630
8692	Arfip1	ARFIP1	12.3552	2.50094	2	18	0	822	1020	5865
101101	Ddx17	DDX17	20.7861	1.08058	0	54	1	823	7286	1386
37714	Rps2	RPS2	13.8866	3.15177	0	41	1	824	2729	2676
1346	Cd47	CD47	5.54692	2.21328	5	39	0	825	2298	626
23110	Dnaja4	DNAJA4	14.9655	1.71807	1	31	1	826	2508	5779
4373	Cct3	CCT3	20.523	0.607069	1	63	1	827	913	1556
49639	Ranbp10	RANBP10	16.4474	2.0988	1	36	0	828	1458	2967
4744	Psmc4	PSMC4	15.5149	5.75051	1	48	1	829	1856	496
31315	Mafb	MAFB	14.2291	6.11333	2	33	0	830	1630	422
32610	Nat15	NAA60	22.6904	0.882944	0	40	1	831	5364	1076
40587	Crcp	CRCP	17.8611	2.23319	0	20	1	832	2148	3139
9538	Tbc1d7	TBC1D7	9.92388	1.7587	3	26	1	833	1380	4845
64464	Hiatl1	HIATL1	14.7343	1.25374	4	44	0	834	2670	923
69339	Rbfox1	RBFOX1	6.514	0.884976	6	21	0	835	3011	439
56845	Zkscan3	ZKSCAN4	18.6138	0.637327	2	42	0	836	2637	1758
1324	Canx	CANX	16.4532	2.08839	1	71	0	837	141	2979
2710	Cops3	COPS3	7.90542	3.15996	2	38	1	838	1855	3758
40893	Add3	ADD3	10.8349	0.28744	5	49	0	839	3089	699
6879	Usp6nl	USP6NL	12.8737	1.58073	4	24	0	840	1558	1228
122081	6330403K07Rik	LOC728392	32.4904	NA	NA	NA	0	841	82	159
25521	Tmtc2	TMTC2	16.7153	1.21129	1	18	1	842	3551	6357
56680	Dock4	DOCK4	11.8067	1.87575	3	24	0	843	978	3279
32763	Ptms	PTMS	15.6343	3.20815	0	32	0	844	2112	2040
74409	Cdk2	CDK2	12.58	3.69534	0	37	1	845	1585	2311
40607	Mtpn	MTPN	16.388	0.687512	2	52	1	846	3764	2946
2760	Rfxank	RFXANK	14.9123	2.93885	0	35	1	847	2387	2792
10182	Laptm4b	LAPTM4B	12.9476	1.78261	2	51	0	848	2715	4735
87019	Cml5	NA	42.7159	NA	NA	7	0	849	59	46
37277	Lipa	LIPA	23.4917	0.713002	0	32	1	850	3510	1019
37294	Tgfbi	TGFBI	7.456	3.31738	3	50	0	851	1549	1493
2508	Ube2g1	UBE2G1	19.2118	1.20568	0	47	1	852	5524	1928
9719	Fam20a	FAM20A	13.9043	2.2416	2	26	0	853	692	3842
10314	Ndufa12	NDUFA12	19.8231	1.39981	0	37	1	854	3254	1725
7879	Pdcd4	PDCD4	13.1026	1.0215	4	27	1	855	2462	1293
21033	Jak2	JAK2	13.5921	1.64471	2	25	0	856	1587	5891
20364	Eif1ax	EIF1AX	15.3497	1.20983	2	44	0	857	3112	3313
8769	Lpin2	LPIN2	16.0749	0.91942	3	37	0	858	2251	1600
3304	Gtf2a2	GTF2A2	14.7343	1.66075	1	39	1	859	3196	5550
2667	Tpst1	TPST1	10.9895	1.83336	2	38	1	860	2267	6018
37488	Gdi2	GDI2	24.0554	0.0797436	1	64	0	861	243	859
72214	Ahsa2	NA	28.1481	NA	NA	37	0	862	85	270
44649	Tomm20	TOMM20	17.1104	1.26466	1	21	1	863	3076	5645
20744	Ptp4a2	PTP4A2	15.7964	1.38882	2	62	0	864	874	2713
15848	Erg	ERG	5.54724	1.56147	5	14	0	865	5451	1048
10670	Nkiras1	NKIRAS1	21.3019	0.960423	0	30	1	866	3887	1511
4290	Smndc1	SMNDC1	12.056	2.9615	1	31	1	867	1532	5214
17606	Zfp385b	ZNF385B	11.5038	3.46865	1	27	0	868	1076	4659
23717	Tspan14	TSPAN14	23.1471	0.649365	1	38	0	869	2783	995
12051	1300014I06Rik	PXDC1	15.3027	1.90195	2	NA	0	870	1506	4697
10799	Zfp295	ZNF295	22.6108	1.31905	1	NA	0	871	2639	1177
22495	Pcsk4	PCSK4	39.4661	4.39562	0	10	0	872	154	56
11941	Tmem218	TMEM218	29.0459	NA	NA	29	0	873	72	253
8978	Arsg	ARSG	21.487	0.841178	1	19	0	874	2797	1759
31181	Bcar3	BCAR3	15.2005	1.32446	2	39	0	875	2790	3466
7665	Celsr1	CELSR1	15.1587	5.89314	1	15	1	876	2548	645
34661	Ibtk	IBTK	11.696	6.35167	2	33	1	877	3995	445
3159	Pigl	PIGL	14.4891	1.81697	1	14	1	878	3140	7733
68428	Lims1	LIMS1	13.3625	1.3952	2	36	1	879	2424	5529
3276	Etv5	ETV5	17.8819	1.52643	1	38	0	880	3102	2518
1300	Bmp6	BMP6	10.7154	1.77131	2	16	1	881	2490	8900
11767	L2hgdh	L2HGDH	14.7622	0.947922	2	18	1	882	2915	6695
24918	Spred2	SPRED2	18.8511	0.431162	2	30	0	883	1709	2061
3556	Agtr1a	AGTR1	12.3226	2.44074	2	24	0	884	890	5352
3541	Tjp2	TJP2	16.5636	2.32874	1	36	0	885	1284	2426
20856	Dmd	DMD	13.011	1.42549	2	34	1	886	2444	5815
11615	Ppp1r3b	PPP1R3B	29.3913	0.812288	3	13	1	887	587	265
7628	Nr2f2	NR2F2	16.6132	1.42657	1	45	1	888	3398	3437
5891	Ulk2	ULK2	11.24	3.07034	1	27	1	889	1511	5714
41602	Slc24a6	SLC24A6	13.1669	1.40516	2	18	1	890	2422	7177
4469	Tmem50a	TMEM50A	21.3676	0.918978	NA	37	1	891	563	1037
2597	Cul5	CUL5	14.4504	2.00393	1	41	1	892	2428	5068
55557	Slc25a5	SLC25A5	24.2456	0.965652	NA	55	0	893	778	570
55483	Aldh9a1	ALDH9A1	19.6417	1.63534	0	42	0	894	3249	1592
2866	Banf1	BANF1	15.883	4.06817	NA	34	1	895	37	913
31056	Chn1	CHN1	1.73443	2.08353	5	28	1	896	3633	724
1519	Fdps	FDPS	20.1817	1.07732	0	35	1	897	4055	1785
18215	NA	CREB5	NA	1.33441	9	NA	0	898	300	45
68675	Cycs	CYCS	18.0052	1.54078	0	51	1	899	6394	2308
14211	Naa15	NAA15	9.60131	1.74349	3	43	1	900	2394	3173
11479	Arl2bp	ARL2BP	15.416	0.985682	3	36	0	901	2304	1783
56916	Gatad1	GATAD1	11.2721	1.62145	2	37	1	902	2613	6248
28133	Fam160b1	FAM160B1	15.9502	0.883511	3	49	0	903	2693	1503
8023	Grem2	GREM2	17.6136	0.781523	2	15	0	904	3228	5020
41790	Brd8	BRD8	18.6305	1.21334	0	46	1	905	6330	2262
55884	Gfer	GFER	14.086	2.33968	1	25	1	906	1162	5820
32143	Appl1	APPL1	21.7257	1.34867	0	42	0	907	4116	1152
41225	Ankzf1	ANKZF1	14.8477	3.25467	NA	34	0	908	179	1430
11936	Nicn1	NICN1	22.6497	1.26256	0	32	0	909	3450	1092
4074	Loxl1	LOXL1	4.10242	1.18015	6	25	0	910	3637	414
9696	D16Ertd472e	C21orf91	15.8915	1.70949	2	NA	0	911	2023	3807
38231	Psmf1	PSMF1	10.5332	1.84271	2	37	1	912	2287	6238
8110	Cdc42ep4	CDC42EP4	15.6257	1.91524	1	50	0	913	2962	3411
7970	Ubtf	UBTF	9.65078	3.1018	2	39	0	914	1559	3289
17028	Tor1aip2	TOR1AIP2	25.8742	0.593414	NA	21	0	915	228	559
17100	Phldb2	PHLDB2	14.3695	2.89079	1	30	0	916	1118	3317
390	Slc10a2	SLC10A2	26.1471	3.19111	0	2	1	917	3404	548
68701	Seh1l	SEH1L	17.5452	1.01646	1	41	1	918	5276	3301
1643	Il1rap	IL1RAP	17.1118	0.601107	3	24	0	919	1548	1769
9395	Kctd3	KCTD3	16.4288	0.504074	2	45	1	920	2822	3182
55488	Cyp51	CYP51A1	6.41699	1.14889	5	39	0	921	5883	790
52683	Srgap2	SRGAP2	25.6818	0.617827	NA	39	0	922	357	487
21002	Med1	MED1	10.6117	2.3214	2	38	1	923	1297	5343
7380	Lrig1	LRIG1	13.4909	4.93696	2	27	0	924	335	863
21389	Tppp	TPPP	16.6434	2.33272	0	22	1	925	2118	3803
4659	Ipo7	IPO7	16.93	1.36313	1	36	1	926	3202	3620
2663	Cul1	CUL1	17.3911	5.13137	0	47	1	927	1935	560
1250	Arcn1	ARCN1	11.3081	6.70663	2	59	1	928	8888	358
9302	Atl1	ATL1	21.7804	1.39273	0	31	0	929	3081	1231
10585	Zc3hav1	ZC3HAV1	23.4873	1.01485	0	29	0	930	3535	1014
3300	Golga2	GOLGA2	9.10332	2.56255	2	31	1	931	1255	5893
31245	Psph	PSPH	16.6256	2.1628	0	36	1	932	2531	2991
9426	Trip4	TRIP4	14.7218	5.93265	1	34	1	933	2362	519
39086	Dbi	DBI	8.8302	1.89306	3	47	1	934	2374	3091
8997	Wdtc1	WDTC1	18.4954	1.20065	0	22	1	935	5380	4695
1808	Mgat5	MGAT5	3.66187	1.22101	6	21	0	936	4066	434
228	Npc1	NPC1	13.3667	3.0775	NA	38	1	937	238	1813
21542	Pgk1	PGK1	23.6507	0.140857	0	57	1	938	3174	947
1855	Ppp1r12a	PPP1R12A	10.1266	1.78335	2	42	1	939	2788	6267
7387	Stt3b	STT3B	11.6227	1.55441	2	45	1	940	2949	5876
4972	Gm4024	TMED10	12.55	1.30531	2	48	1	941	3511	5663
55718	Stat5b	STAT5B	14.3829	1.49235	2	31	0	942	2111	5066
27084	Rell1	RELL1	27.3681	NA	NA	25	0	943	65	330
429	Fgg	FGG	17.0024	0.877639	2	14	0	944	3461	5602
32427	Gng12	GNG12	17.2835	2.54422	0	40	0	945	2766	1858
9484	Lima1	LIMA1	18.5584	2.01634	0	39	0	946	2837	1806
4891	Adk	ADK	12.7767	1.1608	2	40	1	947	3621	5965
25661	Acot2	ACOT2	21.4025	1.8699	0	NA	0	948	2846	1372
105144	Gm11518	RPL27	5.78622	3.58408	2	45	1	949	1765	2804
36977	Pdik1l	PDIK1L	11.3875	2.15837	3	34	0	950	803	2233
4231	Nme6	NME6	18.3085	0.806274	1	26	1	951	3391	3850
28725	Cdkl4	CDKL4	27.1381	0.107733	0	16	0	952	1818	644
9317	Tmx2	TMX2	22.5842	0.748285	0	33	1	953	3962	1172
48773	Akt2	AKT2	10.7248	2.61412	2	48	0	954	1566	3603
37696	Pex19	PEX19	15.7938	2.1075	0	43	1	955	3164	3404
12713	Fbxo34	FBXO34	12.3226	1.56888	3	27	0	956	1613	3222
2809	Edf1	EDF1	8.69792	3.47377	1	41	1	957	2341	4805
32430	Rin2	RIN2	2.53152	0.33561	7	NA	0	958	3430	236
128514	Nme1	NME1	13.334	2.98963	1	46	0	959	2085	2968
872	Plin2	PLIN2	11.9422	3.57144	1	40	0	960	1238	2525
38250	Rorb	RORB	1.8911	2.18653	5	16	1	961	1289	555
55561	Camk2d	CAMK2D	10.6833	2.26808	2	58	1	962	1239	5025
1710	Ipo5	IPO5	14.1692	0.718134	3	46	1	963	2695	2124
37911	Calr	CALR	16.0005	2.06708	0	52	1	964	4057	3144
11832	Spsb1	SPSB1	26.9876	NA	NA	37	0	965	87	321
68051	Aqp1	AQP1	8.76571	4.31444	2	38	1	966	551	1461
12401	Acy3	ACY3	16.0651	1.80776	1	17	0	967	2520	6185
1136	Gatm	GATM	13.5016	1.55654	2	34	0	968	2212	5360
32210	Mrpl15	MRPL15	20.296	0.987832	0	38	1	969	5375	1709
7005	Eif2b3	EIF2B3	13.6578	0.794255	3	35	1	970	2390	2738
10758	Zfp467	ZNF467	16.427	2.25616	1	25	0	971	1048	3489
10489	Pard3	PARD3	9.98294	0.436954	5	39	0	972	3407	760
32078	Lgals9	LGALS9	15.1587	2.50783	NA	28	1	973	181	2166
37643	Pdpk1	PDPK1	5.65118	3.58527	2	41	1	974	1676	2965
9446	Rnf138	RNF138	21.8205	0.582851	1	23	0	975	2401	1552
5859	Snrnp200	SNRNP200	18.5679	1.40625	0	36	1	976	4162	2468
32388	Dalrd3	DALRD3	20.5131	1.49136	NA	47	0	977	417	1017
38775	Skp1a	SKP1	11.6909	1.37845	3	54	1	978	3479	2609
3251	Rcan1	RCAN1	20.3245	1.50982	0	36	0	979	3316	1509
1533	Fn1	FN1	6.00086	1.27169	5	58	0	980	5559	746
5578	Gmppb	GMPPB	18.1798	1.32561	NA	27	1	981	508	1931
56430	Map2k3	MAP2K3	17.0743	6.3653	0	49	1	982	9151	336
6257	Skiv2l2	SKIV2L2	9.21063	2.2919	3	50	1	983	1615	2244
12112	Nanp	NANP	21.2337	1.22527	0	NA	1	984	5459	1716
12322	Spsb3	SPSB3	15.9961	1.2817	1	27	1	985	3172	5946
2554	Xpo1	XPO1	14.3777	7.20895	1	43	1	986	10073	278
20367	Elavl1	ELAVL1	15.6745	3.0141	0	53	0	987	3636	1857
5032	Hnmt	HNMT	10.7154	1.79552	3	20	0	988	1379	5083
70791	Ypel2	YPEL2	19.1894	1.08044	0	37	1	989	5407	2245
3511	Vamp3	VAMP3	21.188	1.34589	0	49	0	990	5486	1217
10080	Uba6	UBA6	19.8816	1.53551	0	33	0	991	2968	1730
40826	Slc35a3	SLC35A3	13.9766	1.10247	3	28	0	992	2130	2733
37408	Lss	LSS	16.7778	4.33107	0	34	0	993	788	973
31150	Uvrag	UVRAG	14.7343	1.16614	2	39	0	994	3252	4771
19235	Gpr125	GPR125	1.99039	1.70426	6	34	0	995	4097	349
31298	Car3	CA3	11.52	1.52517	2	33	1	996	2552	6513
41558	Chchd7	CHCHD7	23.0522	1.00232	0	35	0	997	4135	1034
101531	Ddo	DDO	18.1788	1.19836	0	16	1	998	6614	5678
21972	Ap1b1	AP1B1	2.0564	1.75878	5	45	1	999	7059	680
10297	Zfp326	ZNF326	16.85	0.452068	4	22	0	1000	1881	1027
